# Supplementary material for: Circulating Tumor DNA Analyses as a Potential Marker of Recurrence and Effectiveness of Adjuvant Chemotherapy for Resected Non-Small-Cell Lung Cancer
Source: Front Oncol. 2021 Feb 15;10:595650. doi: 10.3389/fonc.2020.595650 (PMC7919598; doi:10.3389/fonc.2020.595650)
Supplement: Supplementary file 1 [file Presentation_1.zip]

Archive with 3 entries (3 files):
- Supplementary Table 1.xlsx
- Supplementary.docx
- Supplementary.pdf
