# Supplementary material for: Circulating Tumor DNA Analyses as a Potential Marker of Recurrence and Effectiveness of Adjuvant Chemotherapy for Resected Non-Small-Cell Lung Cancer
Source: Front Oncol. 2021 Feb 15;10:595650. doi: 10.3389/fonc.2020.595650 (PMC7919598; doi:10.3389/fonc.2020.595650)
Supplement: Supplementary file 1 [file Presentation_1.zip › Supplementary Table 1.xlsx]

## Sheet: 基因mAF
Supplementary Table 1.Chemotherapy Regimen,Postsurgical,Post-chemotherapy ctDNA Results,Recurrence Outcomes and Site(s) of Recurrence for All Patients
Patient	Histological type	Chemo Regimen	Pre-op ctDNA	Pre-op plasma mutation	Pre-opMAF(%)	Post-op ctDNA	Post-op plasma mutation	Post-opMAF(%)	Post-chemo ctDNA	Post-chemo plasma mutation	Post-chemo MAF(%)	Recurrence	LN	Site(s) of Recurrence	Number of dissected lymph nodes
1	adenocarcinoma	pemetrexed-carboplatin	1	KRAS p.G12L (c.GG34_35CT)	0.93	NA	NA	NA	0	——	——	NO	N1		22
2	adenocarcinoma	pemetrexed-carboplatin	1	TP53 c.G993+1A STK11 p.Q170X (c.C508T) KRAS p.G12C (c.G34T)	0.30 0.20 0.10	0	——	——	0	——	——	NO	N0		29
3	adenocarcinoma	pemetrexed-carboplatin	1	TP53 p.R248Q (c.G743A) EGFR p.A750_I759delinsPN (c.2248_2276delinsCCAAA) RB1 p.Q436X (c.C1306T) EPHA3 p.D75E (c.C225A) CDK6 p.L191W (c.T572G)	0.30 0.90 0.30 1.29 0.20	0	——	——	0	——	——	NO	N2		23
4	adenocarcinoma	pemetrexed-carboplatin	0	——	——	0	——	——	1	EGFR p.R958H (c.G2873A)	0.2	YES	N1	Lung	12
5	Squamous cell carcinoma	paclitaxel-carboplatin	1	PDGFRB p.R385C (c.C1153T)	0.1	1	PDGFRB p.R385C (c.C1153T)	0.3	0	——	——	NO	N1		26
6	adenocarcinoma	pemetrexed-carboplatin	1	TP53 p.R175H (c.G524A)	0.2	0	——	——	0	——	——	NO	N0		11
7	mucoepidermoid carcinoma	pemetrexed-carboplatin	0	——	——	0	——	——	0	——	——	NO	N0		10
8	Squamous cell carcinoma	paclitaxel-carboplatin	0	——	——	0	——	——	0	——	——	NO	N1		20
9	adenocarcinoma	pemetrexed-carboplatin	0	——	——	0	——	——	0	——	——	NO	N1		12
10	adenosquamous carcinoma	pemetrexed-carboplatin	1	FLT3 p.S331C (c.C992G) BMPR1A p.T446A (c.A1336G) BARD1 p.I340F (c.A1018T) GRM3 p.R249L (c.G746T) HGF c.G1758-1T NOTCH2 p.S228X (c.C683G) TP53 p.N131I (c.A392T) SMARCA4 p.Q329X (c.C985T)	0.50 0.57 0.99 0.73 0.80 0.77 0.46 0.80	1	GRM3 c.746G>T(p.R249L) NOTCH2 c.683C>G(p.S228*)	0.64 0.62	1	FLT3 p.S331C (c.C992G) BMPR1A p.T446A (c.A1336G) GRM3 p.R249L (c.G746T) NOTCH2 p.S228X (c.C683G) HGF c.G1758-1T SMARCA4 p.Q329X (c.C985T)	0.19 0.24 0.12 0.25 0.50 0.20	YES	N1	mediastinal LN	16
11	Lymphoepithelioma-like carcinoma	pemetrexed-carboplatin	0	——	——	0	——	——	0	——	——	NO	N2		32
12	Lymphoepithelioma-like carcinoma	pemetrexed-carboplatin	0	——	——	0	——	——	1	NFKBIA p.L148fs (c.443_444insT)	0.37	YES	N1	mediastinal LN	6
13	Lymphoepithelioma-like carcinoma	pemetrexed-carboplatin	1	BAP1 c.1524_1542delCTCGCCTATCCGCTCAGCCinsGTA(p.S509*) EP300 c.4195G>A(p.D1399N)	1.18 1.59	1	TSC2 c.5068+27_5069-47dupCAGGAAAGGTAGGGCCGGGTGGGGCCCTGCAGTG	32.67	1	TSC2 c.5068+27_5069-47dup CAGGAAAGGTAGGGCCG GGTGGGGCCCTGCAGTG	22.5	YES	N2	mediastinal LN	10
14	adenocarcinoma	pemetrexed-carboplatin	1	FAT1 p.A2063V (c.C6188T) TP53 p.A161T (c.G481A)	0.10 0.25	0	——	——	0	——	——	NO	N0		21
15	Squamous cell carcinoma	paclitaxel-carboplatin	1	TP53 c.743G>A(p.R248Q)	1.07	0	——	——	1	TP53 p.W146X (c.G437A)	1.32	YES	N0	Neck	19
16	adenocarcinoma	pemetrexed-carboplatin	0	——	——	0	——	——	NA	NA	NA	NO	N0		20
17	adenocarcinoma	pemetrexed-carboplatin	0	——	——	0	——	——	0	——	——	NO	N1		14
18	adenocarcinoma	pemetrexed-carboplatin	1	EGFR c.2573T>G(p.L858R)	0.33	0	——	——	0	——	——	NO	N2		9
19	adenocarcinoma	pemetrexed-carboplatin	1	EGFR c.2573T>G(p.L858R)	0.47	1	PDCD1 p.D212N (c.G634A) SMAD4 p.R361H (c.G1082A)	0.11 0.40	1	EGFR p.L858R (c.T2573G) PDCD1 p.D212N (c.G634A) SMAD4 p.R361H (c.G1082A)	0.55 0.12 0.59	YES	N2	mediastinal LN; distant LN; vertebra	18
20	adenocarcinoma	pemetrexed-carboplatin	0	——	——	0	——	——	0	——	——	NO	N0		13
21	adenocarcinoma	pemetrexed-carboplatin	1	CDH1 p.A130S (c.G388T) KDR p.D639E (c.C1917A) FGFR4 p.N648K (c.C1944A)	0.56 0.39 0.11	0	——	——	0	——	——	NO	N0		24
22	Squamous cell carcinoma	paclitaxel-carboplatin	0	——	——	0	——	——	0	——	——	YES	N2	Bronchus	10
23	Squamous cell carcinoma	paclitaxel-carboplatin	1	BRCA1 c.960A>T(p.R320S) CDKN2A c.365delG(p.G122Afs*24) CYP2A7 c.497C>T(p.A166V) GRM3 c.537T>A(p.S179R) GRM8 c.2057C>A(p.A686E) KEAP1 c.934_936delAAG(p.K312del) PMS1 c.1975G>T(p.A659S) TP53 c.298C>T(p.Q100*) NRG1(SV)	1.86 1.47 1.45 2.19 1.09 0.97 1.65 2.02 3.39	0	——	——	1	GRM8 p.A686E (c.C2057A) CHD4 p.R1771C (c.C5311T)	0.17 0.11	NO	N0		19
24	Squamous cell carcinoma	paclitaxel-carboplatin	1	FANCA c.296A>T(p.Q99L) FLT4 c.80T>A(p.M27K) FLT4 c.556G>C(p.D186H) GRIN2A c.1343A>T(p.E448V) TP53 c.746G>T(p.R249M) BUB1B(SV)	17.51 18.73 17.09 6.42 24.25 0.75	1	FANCA c.296A>T(p.Q99L) TP53 c.746G>T(p.R249M)	0.84 0.78	0	——	——	YES	N2	mediastinal LN; Lung	8
25	adenocarcinoma	pemetrexed-carboplatin	0	——	——	0	——	——	0	——	——	NO	N2		20
26	adenocarcinoma	pemetrexed-carboplatin	1	EGFR c.2573T>G(p.L858R)	6.61	1	EGFR c.2573T>G(p.L858R)	0.2	0	——	——	NO	N2		19
27	Lymphoepithelioma-like carcinoma	pemetrexed-carboplatin	1	NF1 p.R1534X (c.C4600T) MLLT3 p.190_191del (c.569_571delGTA)	0.33 1.14	1	NF1 p.R1534X (c.C4600T)	0.2	0	——	——	NO	N0		33
28	adenocarcinoma	pemetrexed-carboplatin	0	——	——	0	——	——	0	——	——	NO	N2		10
29	adenosquamous carcinoma	pemetrexed-carboplatin	0	——	——	NA	NA	NA	0	——	——	NO	N0		12
30	adenocarcinoma	pemetrexed-carboplatin	0	——	——	0	——	——	0	——	——	YES	N2	mediastinal LN	10
31	Carcinosarcoma	pemetrexed-carboplatin	1	EGFR c.2240_2257delTAAGAGAAGCAACATCTC(p.L747_P753delinsS) PTEN c.389G>A(p.R130Q)	5.85 1.14	1	PTEN p.R130Q (c.G389A)	0.2	0	——	——	NO	N1		14
32	adenocarcinoma	pemetrexed-carboplatin	0	——	——	0	——	——	0	——	——	NO	N0		24
33	Lymphoepithelioma-like carcinoma	pemetrexed-carboplatin	0	——	——	0	——	——	0	——	——	NO	N0		13
34	adenocarcinoma	pemetrexed-carboplatin	0	——	——	0	——	——	0	——	——	NO	N1		16
35	adenocarcinoma	pemetrexed-carboplatin	0	——	——	NA	NA	NA	0	——	——	NO	N0		27
36	adenocarcinoma	pemetrexed-carboplatin*	0	——	——	0	——	——	0	——	——	NO	N2		18
37	adenocarcinoma	pemetrexed-carboplatin	1	SETBP1 c.1844G>T(p.R615L) RB1 c.1961-2A>G ERBB3 c.874+1G>A TP53 c.524G>A(p.R175H) FLT4 c.3550G>T(p.V1184F) ZNF703 c.1613A>G(p.H538R) PDCD1LG2(SV)	5.39 5.36 2.93 5.00 6.27 3.74 3.89	0	——	——	1	ERBB3 c.874+1G>A	0.20	NO	N0		9
38	adenocarcinoma	pemetrexed-carboplatin	1	EXT1 c.1794C>G(p.F598L)	0.18	0	——	——	NA	NA	NA	NO	N0		27
NA=not available;1=Positive;0=Negative;MAF=Mutant Allele Frequency;*received 2 cycles chemotherapy
